# Supplementary material for: Three new species of the sea fan genus Leptogorgia (Octocorallia, Gorgoniidae) from the Gulf of California, Mexico
Source: Zookeys. 2021 Feb 12;1017:1–20. doi: 10.3897/zookeys.1017.50619 (PMC7895808; doi:10.3897/zookeys.1017.50619)
Supplement: XML Treatment for Leptogorgia iridis [file zookeys.1017.50619-treatment1.xml]

<!DOCTYPE tp:taxon-treatment
  PUBLIC "-//TaxonX//DTD Taxonomic Treatment Publishing DTD v0 20100105//EN" "tax-treatment-NSO.dtd">
<tp:taxon-treatment xmlns:tp="http://www.plazi.org/taxpub"><tp:treatment-meta><kwd-group><label>Taxon classification</label><kwd><named-content xmlns:xlink="http://www.w3.org/1999/xlink" content-type="kingdom">Animalia</named-content></kwd><kwd><named-content xmlns:xlink="http://www.w3.org/1999/xlink" content-type="order">Alcyonacea</named-content></kwd><kwd><named-content xmlns:xlink="http://www.w3.org/1999/xlink" content-type="family">Gorgoniidae</named-content></kwd></kwd-group><mixed-citation publication-type="journal"><person-group><name><surname>Hernández</surname><given-names>Osvaldo</given-names></name><name><surname>Gómez-Gutiérrez</surname><given-names>Jaime</given-names></name><name><surname>Sánchez</surname><given-names>Carlos</given-names></name></person-group><article-title>Three new species of the sea fan genus <italic><tp:taxon-name><tp:taxon-name-part taxon-name-part-type="genus" reg="Leptogorgia">Leptogorgia</tp:taxon-name-part></tp:taxon-name></italic> (<tp:taxon-name><tp:taxon-name-part taxon-name-part-type="subclass">Octocorallia</tp:taxon-name-part></tp:taxon-name>, <tp:taxon-name><tp:taxon-name-part taxon-name-part-type="family">Gorgoniidae</tp:taxon-name-part></tp:taxon-name>) from the Gulf of California, Mexico</article-title><source>Zookeys</source><day>12</day><month>2</month><year>2021</year><volume>1017</volume><fpage>1</fpage><lpage>20</lpage><pub-id pub-id-type="doi">10.3897/zookeys.1017.50619</pub-id></mixed-citation></tp:treatment-meta><tp:nomenclature><tp:taxon-name><object-id xmlns:xlink="http://www.w3.org/1999/xlink" content-type="arpha" xlink:type="simple">C60F5277-D18F-5D2C-9030-2E257009C652</object-id>
                <tp:taxon-name-part taxon-name-part-type="genus" reg="Leptogorgia">Leptogorgia</tp:taxon-name-part>
                <tp:taxon-name-part taxon-name-part-type="species" reg="iridis">iridis</tp:taxon-name-part>
                <object-id xmlns:xlink="http://www.w3.org/1999/xlink" content-type="zoobank" xlink:type="simple">http://zoobank.org/38587E54-6E24-4949-BCF5-61FBB2982023</object-id>
              </tp:taxon-name><tp:taxon-status xmlns:xlink="http://www.w3.org/1999/xlink" xlink:type="simple">sp. nov.</tp:taxon-status><xref ref-type="fig" rid="F3">Figures 3</xref><xref ref-type="fig" rid="F8">, 8A, B</xref></tp:nomenclature><tp:treatment-sec sec-type="material" id="SECID0EHQAG"><title>Material examined.</title><p><bold><italic>Holotype</italic>.</bold><named-content xmlns:xlink="http://www.w3.org/1999/xlink" content-type="dwc:institutional_code" xlink:type="simple">NMNH</named-content>-1638551: dry María Magdalena Island (south west rocky point), Islas Marías Archipelago, Nayarit, Mexico (<named-content xmlns:xlink="http://www.w3.org/1999/xlink" content-type="dwc:verbatimCoordinates" xlink:type="simple"><named-content content-type="geo-json" specific-use="{&#34;type&#34;:&#34;Point&#34;,&#34;coordinates&#34;:[-106.415000,21.421117]}" id="NCID0E4QAG" xlink:type="simple">21°25.267'N, -106°24.900'W</named-content></named-content>), 10 m depth, 15 November 2010, collector Carlos Sánchez. <bold><italic>Paratypes</italic>.</bold><named-content xmlns:xlink="http://www.w3.org/1999/xlink" content-type="dwc:institutional_code" xlink:type="simple">NMNH</named-content>-1638552: dry María Madre Island (southern rocky point), Islas Marías Archipelago, Nayarit, Mexico (<named-content xmlns:xlink="http://www.w3.org/1999/xlink" content-type="dwc:verbatimCoordinates" xlink:type="simple"><named-content content-type="geo-json" specific-use="{&#34;type&#34;:&#34;Point&#34;,&#34;coordinates&#34;:[-106.531283,21.539850]}" id="NCID0ERRAG" xlink:type="simple">21°32.391'N, -106°31.877'W</named-content></named-content>), 8 m depth, 18 November 2010, collector Carlos Sánchez. <named-content xmlns:xlink="http://www.w3.org/1999/xlink" content-type="dwc:institutional_code" xlink:type="simple">NMNH</named-content>-1638553: dry María Madre Island (southwest rocky point, Islas Marías Archipelago, Nayarit, Mexico (<named-content xmlns:xlink="http://www.w3.org/1999/xlink" content-type="dwc:verbatimCoordinates" xlink:type="simple"><named-content content-type="geo-json" specific-use="{&#34;type&#34;:&#34;Point&#34;,&#34;coordinates&#34;:[-106.531283,21.539850]}" id="NCID0EBSAG" xlink:type="simple">21°32.391'N, -106°31.877'W</named-content></named-content>), 8 m depth, 18 November 2010, two colonies connected by single holdfast, collector Carlos Sánchez. <named-content xmlns:xlink="http://www.w3.org/1999/xlink" content-type="dwc:institutional_code" xlink:type="simple">NMNH</named-content>-1638554: dry, María Madre Island (southwest rocky point), Islas Marías Archipelago, Nayarit, Mexico (<named-content xmlns:xlink="http://www.w3.org/1999/xlink" content-type="dwc:verbatimCoordinates" xlink:type="simple"><named-content content-type="geo-json" specific-use="{&#34;type&#34;:&#34;Point&#34;,&#34;coordinates&#34;:[-106.415000,21.421117]}" id="NCID0ERSAG" xlink:type="simple">21°25.267'N, -106°24.900'W</named-content></named-content>), 10 m depth, 15 November 2010, collector Carlos Sánchez. <named-content xmlns:xlink="http://www.w3.org/1999/xlink" content-type="dwc:institutional_code" xlink:type="simple">NMNH</named-content>-1638555: dry colony from El Faro de Cabo Corrientes, Bahía Banderas, Jalisco, Mexico (<named-content xmlns:xlink="http://www.w3.org/1999/xlink" content-type="dwc:verbatimCoordinates" xlink:type="simple"><named-content content-type="geo-json" specific-use="{&#34;type&#34;:&#34;Point&#34;,&#34;coordinates&#34;:[-105.695133,20.409217]}" id="NCID0EBTAG" xlink:type="simple">20°24.553'N, -105°41.708'W</named-content></named-content>), 2013, collector Carlos Sánchez.</p></tp:treatment-sec><tp:treatment-sec sec-type="type locality" id="SECID0EGTAG"><title>Type locality.</title><p>Islas Marías Archipelago is located in the southern region of the Gulf of California, Mexico (<named-content xmlns:xlink="http://www.w3.org/1999/xlink" content-type="dwc:verbatimCoordinates" xlink:type="simple"><named-content content-type="geo-json" specific-use="{&#34;type&#34;:&#34;Point&#34;,&#34;coordinates&#34;:[-106.415000,21.421117]}" id="NCID0EPTAG" xlink:type="simple">21°25.267'N, -106°24.900'W</named-content></named-content>) near the continental shelf-break about 158 km southwest of Mazatlán, Sinaloa and 106 km northwest of Bahía Banderas, Nayarit (Fig. <xref ref-type="fig" rid="F1">1</xref>).</p></tp:treatment-sec><tp:treatment-sec sec-type="description" id="SECID0EYTAG"><title>Holotype colony description.</title><p>Colony shows lateral branching and planar growth of 7 cm height and 8.1 cm width. Holdfast is 5 mm diameter and arises the main steam 2.1 cm length and 2 mm diameter, subdividing into two main branches (Fig. <xref ref-type="fig" rid="F2">2A</xref>). The longer branch grows up to 2.8 cm length and 2 mm diameter before dividing into secondary and further branches 1–2 mm in diameter. The smaller branches are 4 mm length and 1 mm diameter before subdividing and growing downward. The main stem shows three alternating and broken pinnula with a brownish nude axis of 0.5 mm diameter. Secondary and terminal twigs have blunt tips arising at 45° angles and of &gt; 2 mm diameter. The entire colony is yellow and deep purple, forming longitudinal bicolor striped patterns along the branches from the base to the tips of the colony (Fig. <xref ref-type="fig" rid="F2">2A</xref>). Polyp mounds are oval 1.0 × 0.5 mm, slightly raised by 1 mm with polyp rings, arranged in two rows along with the entire colony, except on the lower half of the stem.</p><fig id="F2" position="float" orientation="portrait"><object-id xmlns:xlink="http://www.w3.org/1999/xlink" content-type="doi" xlink:type="simple">10.3897/zookeys.1017.50619.figure2</object-id><object-id xmlns:xlink="http://www.w3.org/1999/xlink" content-type="arpha" xlink:type="simple">4E5A71B8-988A-5AB2-A19D-D70A06442378</object-id><label>Figure 2.</label><caption><p><italic><tp:taxon-name><tp:taxon-name-part taxon-name-part-type="genus" reg="Leptogorgia">Leptogorgia</tp:taxon-name-part> <tp:taxon-name-part taxon-name-part-type="species" reg="iridis">iridis</tp:taxon-name-part></tp:taxon-name></italic> sp. nov. <bold>A</bold> holotype <named-content xmlns:xlink="http://www.w3.org/1999/xlink" content-type="dwc:institutional_code" xlink:type="simple">NMNH</named-content>-1638551 <bold>B</bold> holotype anthocodial and coenenchymal sclerites <bold>C</bold> paratype <named-content xmlns:xlink="http://www.w3.org/1999/xlink" content-type="dwc:institutional_code" xlink:type="simple">NMNH</named-content>-1638553, two colonies with different color connected with a single holdfast <bold>D</bold> paratype <named-content xmlns:xlink="http://www.w3.org/1999/xlink" content-type="dwc:institutional_code" xlink:type="simple">NMNH</named-content>-1638554, monochromatic white chromotype.</p></caption><graphic xmlns:xlink="http://www.w3.org/1999/xlink" xlink:href="zookeys-1017-001-g002.jpg" position="float" orientation="portrait" xlink:type="simple" id="oo_509106.jpg"><uri content-type="original_file" xlink:type="simple">https://binary.pensoft.net/fig/509106</uri></graphic></fig></tp:treatment-sec><tp:treatment-sec sec-type="Holotype sclerites" id="SECID0E5VAG"><title>Holotype sclerites.</title><p>Coenenchymal sclerites of <italic><tp:taxon-name><tp:taxon-name-part taxon-name-part-type="genus" reg="Leptogorgia">Leptogorgia</tp:taxon-name-part> <tp:taxon-name-part taxon-name-part-type="species" reg="iridis">iridis</tp:taxon-name-part></tp:taxon-name></italic> sp. nov. holotype are mostly bright yellow or purple and few of them are bicolor or white (Fig. <xref ref-type="fig" rid="F2">2B</xref>). Dominant sclerites are capstans (0.06 mm length and 0.04 mm width) (Fig. <xref ref-type="fig" rid="F3">3A</xref>). Spindles are scarce (0.07 mm length and 0.03 mm width), slightly tuberculate, of white color with pale orange in the middle (Fig. <xref ref-type="fig" rid="F3">3B</xref>). Crosses measure up to 0.05 mm length and 0.05 mm width. Anthocodial sclerites are long rods of &lt; 0.1 mm length and 0.02 mm width with acute ends and lobed margins (Fig. <xref ref-type="fig" rid="F3">3C</xref>).</p><fig id="F3" position="float" orientation="portrait"><object-id xmlns:xlink="http://www.w3.org/1999/xlink" content-type="doi" xlink:type="simple">10.3897/zookeys.1017.50619.figure3</object-id><object-id xmlns:xlink="http://www.w3.org/1999/xlink" content-type="arpha" xlink:type="simple">AA2E9CD5-8B53-54F2-B008-367F0A614A42</object-id><label>Figure 3.</label><caption><p><italic><tp:taxon-name><tp:taxon-name-part taxon-name-part-type="genus" reg="Leptogorgia">Leptogorgia</tp:taxon-name-part> <tp:taxon-name-part taxon-name-part-type="species" reg="iridis">iridis</tp:taxon-name-part></tp:taxon-name></italic> sp. nov., Scanning Electron Microscopy images of coenenchymal sclerites from the holotype <named-content xmlns:xlink="http://www.w3.org/1999/xlink" content-type="dwc:institutional_code" xlink:type="simple">NMNH</named-content>-1638551 <bold>A</bold> capstans <bold>B</bold> spindle <bold>C</bold> anthocodial rod sclerites.</p></caption><graphic xmlns:xlink="http://www.w3.org/1999/xlink" xlink:href="zookeys-1017-001-g003.jpg" position="float" orientation="portrait" xlink:type="simple" id="oo_509107.jpg"><uri content-type="original_file" xlink:type="simple">https://binary.pensoft.net/fig/509107</uri></graphic></fig></tp:treatment-sec><tp:treatment-sec sec-type="Morphological variations" id="SECID0EFYAG"><title>Morphological variations.</title><p><italic><tp:taxon-name><tp:taxon-name-part taxon-name-part-type="genus" reg="Leptogorgia">Leptogorgia</tp:taxon-name-part> <tp:taxon-name-part taxon-name-part-type="species" reg="iridis">iridis</tp:taxon-name-part></tp:taxon-name></italic> sp. nov. paratypes differ from the holotype in branch diameter and coloration. The morphotypes have a wide range of colorations due to the different proportion of sclerite colors and coenenchymal sclerite arrangement (Figs <xref ref-type="fig" rid="F2">2A–D</xref>, <xref ref-type="fig" rid="F8">8A, B</xref>). There are four solid sclerite colorations: yellow, red, purple, and white or with a gradient of colorations among them, including bicolor chromotypes. A colony may have one or two sclerite colors, but their proportion and combination may create different patterns in the colony’s appearance. The holotype has yellow and purple sclerites with a longitudinal color arrangement giving the colony a bicolor (yellow and purple) appearance (Fig. <xref ref-type="fig" rid="F2">2A, B</xref>). The paratype <named-content xmlns:xlink="http://www.w3.org/1999/xlink" content-type="dwc:institutional_code" xlink:type="simple">NMNH</named-content>-1638553 also has a mixing of sclerites, one colony has the major sclerite proportion of purple compared to white, and the other colony has a major proportion of white compared to purple sclerites, and both colonies have a scrambled sclerite arrangement giving the colonies their coloration (Fig. <xref ref-type="fig" rid="F2">2C</xref>). However, in several specimens, such as paratype <named-content xmlns:xlink="http://www.w3.org/1999/xlink" content-type="dwc:institutional_code" xlink:type="simple">NMNH</named-content>-1638554, the colony and sclerite coloration is white (Fig. <xref ref-type="fig" rid="F2">2D</xref>). Colony growth forms of <italic><tp:taxon-name><tp:taxon-name-part taxon-name-part-type="genus" reg="Leptogorgia">L.</tp:taxon-name-part> <tp:taxon-name-part taxon-name-part-type="species" reg="iridis">iridis</tp:taxon-name-part></tp:taxon-name></italic> sp. nov. have relatively low variability. The only different morphotype, so far collected exclusively at Bahía Banderas, Jalisco, were colonies with similar coloration patterns to the holotype, but with relatively thicker branches (up to 4 mm diameter).</p></tp:treatment-sec><tp:treatment-sec sec-type="diagnosis" id="SECID0EF1AG"><title>Diagnosis.</title><p>Purple and red <italic><tp:taxon-name><tp:taxon-name-part taxon-name-part-type="genus" reg="Leptogorgia">Leptogorgia</tp:taxon-name-part> <tp:taxon-name-part taxon-name-part-type="species" reg="iridis">iridis</tp:taxon-name-part></tp:taxon-name></italic> sp. nov. have quite similar colony shapes. Both <italic><tp:taxon-name><tp:taxon-name-part taxon-name-part-type="genus" reg="Leptogorgia">L.</tp:taxon-name-part> <tp:taxon-name-part taxon-name-part-type="species" reg="iridis">iridis</tp:taxon-name-part></tp:taxon-name></italic> sp. nov. chromotypes resemble the color of <italic><tp:taxon-name><tp:taxon-name-part taxon-name-part-type="genus" reg="Leptogorgia">Leptogorgia</tp:taxon-name-part> <tp:taxon-name-part taxon-name-part-type="species" reg="obscura">obscura</tp:taxon-name-part></tp:taxon-name></italic> Bielschowsky, 1929 and <italic><tp:taxon-name><tp:taxon-name-part taxon-name-part-type="genus" reg="Leptogorgia">Leptogorgia</tp:taxon-name-part> <tp:taxon-name-part taxon-name-part-type="species" reg="parva">parva</tp:taxon-name-part></tp:taxon-name></italic> Bielschowsky, 1929. However, <italic><tp:taxon-name><tp:taxon-name-part taxon-name-part-type="genus" reg="Leptogorgia">L.</tp:taxon-name-part> <tp:taxon-name-part taxon-name-part-type="species" reg="obscura">obscura</tp:taxon-name-part></tp:taxon-name></italic> has small anthocodial rods with blunt ends and <italic><tp:taxon-name><tp:taxon-name-part taxon-name-part-type="genus" reg="Leptogorgia">L.</tp:taxon-name-part> <tp:taxon-name-part taxon-name-part-type="species" reg="parva">parva</tp:taxon-name-part></tp:taxon-name></italic> has anthocodial rods with conspicuous lobed margins, which are absent in <italic><tp:taxon-name><tp:taxon-name-part taxon-name-part-type="genus" reg="Leptogorgia">L.</tp:taxon-name-part> <tp:taxon-name-part taxon-name-part-type="species" reg="iridis">iridis</tp:taxon-name-part></tp:taxon-name></italic> sp. nov. Additionally, <italic><tp:taxon-name><tp:taxon-name-part taxon-name-part-type="genus" reg="Leptogorgia">L.</tp:taxon-name-part> <tp:taxon-name-part taxon-name-part-type="species" reg="obscura">obscura</tp:taxon-name-part></tp:taxon-name></italic> and <italic><tp:taxon-name><tp:taxon-name-part taxon-name-part-type="genus" reg="Leptogorgia">L.</tp:taxon-name-part> <tp:taxon-name-part taxon-name-part-type="species" reg="parva">parva</tp:taxon-name-part></tp:taxon-name></italic> have only one known chromotype, and their terminal branches have acutely pointed ends. In contrast, <italic><tp:taxon-name><tp:taxon-name-part taxon-name-part-type="genus" reg="Leptogorgia">L.</tp:taxon-name-part> <tp:taxon-name-part taxon-name-part-type="species" reg="iridis">iridis</tp:taxon-name-part></tp:taxon-name></italic> sp. nov., has long anthocodial rods with acute ends and no lobed margins, showing up to five solid colony chromotypes and terminal branches with blunt ends.</p></tp:treatment-sec><tp:treatment-sec sec-type="habitat" id="SECID0EZ4AG"><title>Habitat and distribution.</title><p>The distribution of <italic><tp:taxon-name><tp:taxon-name-part taxon-name-part-type="genus" reg="Leptogorgia">Leptogorgia</tp:taxon-name-part> <tp:taxon-name-part taxon-name-part-type="species" reg="iridis">iridis</tp:taxon-name-part></tp:taxon-name></italic> sp. nov. covers part of the Central Tropical Mexican Pacific (Mexican Province in <xref ref-type="bibr" rid="B11">Brusca and Wallerstein 1979</xref> and <xref ref-type="bibr" rid="B15">Hasting 2000</xref>) from Bahía Banderas, Jalisco to Islas Marías Archipelago Nayarit, Mexico (Fig. <xref ref-type="fig" rid="F2">2</xref>). <italic><tp:taxon-name><tp:taxon-name-part taxon-name-part-type="genus" reg="Leptogorgia">Leptogorgia</tp:taxon-name-part> <tp:taxon-name-part taxon-name-part-type="species" reg="iridis">iridis</tp:taxon-name-part></tp:taxon-name></italic> sp. nov. grows on shallow rocky reefs &lt; 20 m depth. Purple colonies were mostly observed in shallow waters &lt; 5 m depth, the bicolor colonies mostly at 7–8 m depth, and yellow colonies mostly observed at 10–20 m depth. <italic><tp:taxon-name><tp:taxon-name-part taxon-name-part-type="genus" reg="Leptogorgia">Leptogorgia</tp:taxon-name-part> <tp:taxon-name-part taxon-name-part-type="species" reg="iridis">iridis</tp:taxon-name-part></tp:taxon-name></italic> sp. nov. shares habitat with <italic><tp:taxon-name><tp:taxon-name-part taxon-name-part-type="genus" reg="Leptogorgia">Leptogorgia</tp:taxon-name-part> <tp:taxon-name-part taxon-name-part-type="species" reg="ena">ena</tp:taxon-name-part></tp:taxon-name></italic> Breedy, Abeytia &amp; Guzman, 2012, <italic><tp:taxon-name><tp:taxon-name-part taxon-name-part-type="genus" reg="Leptogorgia">Leptogorgia</tp:taxon-name-part> <tp:taxon-name-part taxon-name-part-type="species" reg="rigida">rigida</tp:taxon-name-part></tp:taxon-name></italic> Verrill, 1864, <italic><tp:taxon-name><tp:taxon-name-part taxon-name-part-type="genus" reg="Leptogorgia">Leptogorgia</tp:taxon-name-part> <tp:taxon-name-part taxon-name-part-type="species" reg="alba">alba</tp:taxon-name-part></tp:taxon-name></italic> (Duchassaing &amp; Michelotti, 1864), <italic><tp:taxon-name><tp:taxon-name-part taxon-name-part-type="genus" reg="Pacifigorgia">Pacifigorgia</tp:taxon-name-part> <tp:taxon-name-part taxon-name-part-type="species" reg="arenata">arenata</tp:taxon-name-part></tp:taxon-name></italic> (Valenciennes, 1846), <italic><tp:taxon-name><tp:taxon-name-part taxon-name-part-type="genus" reg="Pacifigorgia">Pacifigorgia</tp:taxon-name-part> <tp:taxon-name-part taxon-name-part-type="species" reg="agassizii">agassizii</tp:taxon-name-part></tp:taxon-name></italic> (Verrill, 1864), <italic><tp:taxon-name><tp:taxon-name-part taxon-name-part-type="genus" reg="Pacifigorgia">Pacifigorgia</tp:taxon-name-part> <tp:taxon-name-part taxon-name-part-type="species" reg="media">media</tp:taxon-name-part></tp:taxon-name></italic> (Verrill, 1864), <italic><tp:taxon-name><tp:taxon-name-part taxon-name-part-type="genus" reg="Pacifigorgia">Pacifigorgia</tp:taxon-name-part> <tp:taxon-name-part taxon-name-part-type="species" reg="stenobrochis">stenobrochis</tp:taxon-name-part></tp:taxon-name></italic> (Valenciennes, 1846), <italic><tp:taxon-name><tp:taxon-name-part taxon-name-part-type="genus" reg="Muricea">Muricea</tp:taxon-name-part> <tp:taxon-name-part taxon-name-part-type="species" reg="austera">austera</tp:taxon-name-part></tp:taxon-name></italic> Verrill, 1869, and <italic><tp:taxon-name><tp:taxon-name-part taxon-name-part-type="genus" reg="Heterogorgia">Heterogorgia</tp:taxon-name-part> <tp:taxon-name-part taxon-name-part-type="species" reg="papillosa">papillosa</tp:taxon-name-part></tp:taxon-name></italic> Verrill, 1870.</p></tp:treatment-sec><tp:treatment-sec sec-type="etymology" id="SECID0EPCBG"><title>Etymology.</title><p><italic><tp:taxon-name><tp:taxon-name-part taxon-name-part-type="genus" reg="Leptogorgia">Leptogorgia</tp:taxon-name-part> <tp:taxon-name-part taxon-name-part-type="species" reg="iridis">iridis</tp:taxon-name-part></tp:taxon-name></italic> sp. nov. is named from the Latin word <italic><tp:taxon-name><tp:taxon-name-part taxon-name-part-type="genus" reg="Leptogorgia"/><tp:taxon-name-part taxon-name-part-type="species" reg="iridis">iridis</tp:taxon-name-part></tp:taxon-name></italic>, which means “rainbow” due to the large number of chromotypes observed in the colonies. Large numbers of chromotypes are one of the main diagnostic characteristics of this novel tropical species.</p></tp:treatment-sec><tp:treatment-sec><!--Section generated to contain objects referenced in tp:taxon-treatment.--><fig id="F8" position="float" orientation="portrait"><object-id xmlns:xlink="http://www.w3.org/1999/xlink" content-type="doi" xlink:type="simple">10.3897/zookeys.1017.50619.figure8</object-id><object-id xmlns:xlink="http://www.w3.org/1999/xlink" content-type="arpha" xlink:type="simple">B2910F89-E819-534E-8F72-FC463ECBEBE6</object-id><label>Figure 8.</label><caption><p>Three new species of sea fans, colonies <italic>in situ</italic>, underwater images <bold>A</bold><italic><tp:taxon-name><tp:taxon-name-part taxon-name-part-type="genus" reg="Leptogorgia">Leptogorgia</tp:taxon-name-part> <tp:taxon-name-part taxon-name-part-type="species" reg="iridis">iridis</tp:taxon-name-part></tp:taxon-name></italic> sp. nov., San Juanito Island, Piedra El Morro, Islas Marías Archipelago, 10 m depth, 23 November 2010, a deep purple colony, at the base a small red wine colony of <italic><tp:taxon-name><tp:taxon-name-part taxon-name-part-type="genus" reg="Leptogorgia">Leptogorgia</tp:taxon-name-part> <tp:taxon-name-part taxon-name-part-type="species" reg="ena">ena</tp:taxon-name-part></tp:taxon-name></italic><bold>B</bold><italic><tp:taxon-name><tp:taxon-name-part taxon-name-part-type="genus" reg="Leptogorgia">Leptogorgia</tp:taxon-name-part> <tp:taxon-name-part taxon-name-part-type="species" reg="iridis">iridis</tp:taxon-name-part></tp:taxon-name></italic> sp. nov., polyps close up <bold>C</bold><italic><tp:taxon-name><tp:taxon-name-part taxon-name-part-type="genus" reg="Leptogorgia">Leptogorgia</tp:taxon-name-part> <tp:taxon-name-part taxon-name-part-type="species" reg="martirensis">martirensis</tp:taxon-name-part></tp:taxon-name></italic> sp. nov., Cueva Refugio, San Pedro Mártir Island, Sonora, 2–3 m depth, 16 July 2010 into the cave several small colonies <bold>D</bold><italic><tp:taxon-name><tp:taxon-name-part taxon-name-part-type="genus" reg="Leptogorgia">Leptogorgia</tp:taxon-name-part> <tp:taxon-name-part taxon-name-part-type="species" reg="martirensis">martirensis</tp:taxon-name-part></tp:taxon-name></italic> sp. nov., colony close up <bold>E</bold><italic><tp:taxon-name><tp:taxon-name-part taxon-name-part-type="genus" reg="Leptogorgia">Leptogorgia</tp:taxon-name-part> <tp:taxon-name-part taxon-name-part-type="species" reg="enrici">enrici</tp:taxon-name-part></tp:taxon-name></italic> sp. nov., Los Choros, BC, 25 m depth, 10 July 2009, two yellow colonies, a large colony of <italic><tp:taxon-name><tp:taxon-name-part taxon-name-part-type="genus" reg="Eugorgia">Eugorgia</tp:taxon-name-part> <tp:taxon-name-part taxon-name-part-type="species" reg="multifida">multifida</tp:taxon-name-part></tp:taxon-name></italic> in the background <bold>F</bold><italic><tp:taxon-name><tp:taxon-name-part taxon-name-part-type="genus" reg="Leptogorgia">Leptogorgia</tp:taxon-name-part> <tp:taxon-name-part taxon-name-part-type="species" reg="enrici">enrici</tp:taxon-name-part></tp:taxon-name></italic> sp. nov., El Bajo Sur, Cerralvo Island, BCS, 30 m depth, 23 June 2006, white colony <bold>G</bold><italic><tp:taxon-name><tp:taxon-name-part taxon-name-part-type="genus" reg="Leptogorgia">Leptogorgia</tp:taxon-name-part> <tp:taxon-name-part taxon-name-part-type="species" reg="enrici">enrici</tp:taxon-name-part></tp:taxon-name></italic> sp. nov., polyps close up. Photographs by Carlos Sánchez.</p></caption><graphic xmlns:xlink="http://www.w3.org/1999/xlink" xlink:href="zookeys-1017-001-g008.jpg" position="float" orientation="portrait" xlink:type="simple" id="oo_509112.jpg"><uri content-type="original_file" xlink:type="simple">https://binary.pensoft.net/fig/509112</uri></graphic></fig><fig id="F1" position="float" orientation="portrait"><object-id xmlns:xlink="http://www.w3.org/1999/xlink" content-type="doi" xlink:type="simple">10.3897/zookeys.1017.50619.figurel</object-id><object-id xmlns:xlink="http://www.w3.org/1999/xlink" content-type="arpha" xlink:type="simple">B99B8295-88B0-588C-9726-EF5F2944DF29</object-id><label>Figure l.</label><caption><p>Map of the Gulf of California and Mexican Pacific showing collection localities of the three new species of <italic><tp:taxon-name><tp:taxon-name-part taxon-name-part-type="genus" reg="Leptogorgia">Leptogorgia</tp:taxon-name-part></tp:taxon-name></italic>.</p></caption><graphic xmlns:xlink="http://www.w3.org/1999/xlink" xlink:href="zookeys-1017-001-g001.jpg" position="float" orientation="portrait" xlink:type="simple" id="oo_509105.jpg"><uri content-type="original_file" xlink:type="simple">https://binary.pensoft.net/fig/509105</uri></graphic></fig></tp:treatment-sec><ref-list><ref id="B11"><mixed-citation xmlns:xlink="http://www.w3.org/1999/xlink" xlink:type="simple"><person-group><name name-style="western"><surname>Brusca</surname><given-names>RC</given-names></name><name name-style="western"><surname>Wallerstein</surname><given-names>BR</given-names></name></person-group> (<year>1979</year>) <article-title>Zoogeographic pattern of idoteid isopods in the northeast Pacific, with a review of shallow water zoogeography of the area.</article-title><source>Bulletin of the Biological Society of Washington</source><volume>3</volume>: <fpage>67</fpage>–<lpage>105</lpage>.</mixed-citation></ref><ref id="B15"><mixed-citation xmlns:xlink="http://www.w3.org/1999/xlink" xlink:type="simple"><person-group><name name-style="western"><surname>Hasting</surname><given-names>PA</given-names></name></person-group> (<year>2000</year>) <article-title>Biogeography of the Tropical Eastern Pacific: distribution and phylogeny of chaenopsid fishes.</article-title><source>Zoological Journal of the Linnean Society</source><volume>128</volume>(<issue>3</issue>): <fpage>319</fpage>–<lpage>335</lpage>. <ext-link xlink:type="simple" ext-link-type="doi" xlink:href="10.1111/j.1096-3642.2000.tb00166.x">https://doi.org/10.1111/j.1096-3642.2000.tb00166.x</ext-link></mixed-citation></ref></ref-list></tp:taxon-treatment>
