# Supplementary material for: Three new species of the sea fan genus Leptogorgia (Octocorallia, Gorgoniidae) from the Gulf of California, Mexico
Source: Zookeys. 2021 Feb 12;1017:1–20. doi: 10.3897/zookeys.1017.50619 (PMC7895808; doi:10.3897/zookeys.1017.50619)
Supplement: XML Treatment for Leptogorgia martirensis [file zookeys.1017.50619-treatment2.xml]

<!DOCTYPE tp:taxon-treatment
  PUBLIC "-//TaxonX//DTD Taxonomic Treatment Publishing DTD v0 20100105//EN" "tax-treatment-NSO.dtd">
<tp:taxon-treatment xmlns:tp="http://www.plazi.org/taxpub"><tp:treatment-meta><kwd-group><label>Taxon classification</label><kwd><named-content xmlns:xlink="http://www.w3.org/1999/xlink" content-type="kingdom">Animalia</named-content></kwd><kwd><named-content xmlns:xlink="http://www.w3.org/1999/xlink" content-type="order">Alcyonacea</named-content></kwd><kwd><named-content xmlns:xlink="http://www.w3.org/1999/xlink" content-type="family">Gorgoniidae</named-content></kwd></kwd-group><mixed-citation publication-type="journal"><person-group><name><surname>Hernández</surname><given-names>Osvaldo</given-names></name><name><surname>Gómez-Gutiérrez</surname><given-names>Jaime</given-names></name><name><surname>Sánchez</surname><given-names>Carlos</given-names></name></person-group><article-title>Three new species of the sea fan genus <italic><tp:taxon-name><tp:taxon-name-part taxon-name-part-type="genus" reg="Leptogorgia">Leptogorgia</tp:taxon-name-part></tp:taxon-name></italic> (<tp:taxon-name><tp:taxon-name-part taxon-name-part-type="subclass">Octocorallia</tp:taxon-name-part></tp:taxon-name>, <tp:taxon-name><tp:taxon-name-part taxon-name-part-type="family">Gorgoniidae</tp:taxon-name-part></tp:taxon-name>) from the Gulf of California, Mexico</article-title><source>Zookeys</source><day>12</day><month>2</month><year>2021</year><volume>1017</volume><fpage>1</fpage><lpage>20</lpage><pub-id pub-id-type="doi">10.3897/zookeys.1017.50619</pub-id></mixed-citation></tp:treatment-meta><tp:nomenclature><tp:taxon-name><object-id xmlns:xlink="http://www.w3.org/1999/xlink" content-type="arpha" xlink:type="simple">034057AD-1509-558C-8B9F-55DF48A7F3EB</object-id>
                <tp:taxon-name-part taxon-name-part-type="genus" reg="Leptogorgia">Leptogorgia</tp:taxon-name-part>
                <tp:taxon-name-part taxon-name-part-type="species" reg="martirensis">martirensis</tp:taxon-name-part>
                <object-id xmlns:xlink="http://www.w3.org/1999/xlink" content-type="zoobank" xlink:type="simple">http://zoobank.org/2F4C8356-9EF8-4772-A607-CBCC74032DB8</object-id>
              </tp:taxon-name><tp:taxon-status xmlns:xlink="http://www.w3.org/1999/xlink" xlink:type="simple">sp. nov.</tp:taxon-status><xref ref-type="fig" rid="F1">Figures 1</xref><xref ref-type="fig" rid="F4">, 4</xref><xref ref-type="fig" rid="F5">, 5</xref><xref ref-type="fig" rid="F8">, 8C, D</xref></tp:nomenclature><tp:treatment-sec sec-type="material" id="SECID0ECFBG"><title>Material examined.</title><p><bold><italic>Holotype</italic>.</bold><named-content xmlns:xlink="http://www.w3.org/1999/xlink" content-type="dwc:institutional_code" xlink:type="simple">NMNH</named-content>-1638556: dry, Cueva Refugio, San Pedro Mártir Island, Sonora, Mexico (<named-content xmlns:xlink="http://www.w3.org/1999/xlink" content-type="dwc:verbatimCoordinates" xlink:type="simple"><named-content content-type="geo-json" specific-use="{&#34;type&#34;:&#34;Point&#34;,&#34;coordinates&#34;:[-112.317333,28.371617]}" id="NCID0EYFBG" xlink:type="simple">28°22.297'N, -112°19.040'W</named-content></named-content>), 1 m depth, 16 July 2010, collector Carlos Sánchez. <bold><italic>Paratypes</italic>.</bold><named-content xmlns:xlink="http://www.w3.org/1999/xlink" content-type="dwc:institutional_code" xlink:type="simple">NMNH</named-content>-1638557: dry, Cueva Refugio, San Pedro Mártir Island, Sonora, Mexico (<named-content xmlns:xlink="http://www.w3.org/1999/xlink" content-type="dwc:verbatimCoordinates" xlink:type="simple"><named-content content-type="geo-json" specific-use="{&#34;type&#34;:&#34;Point&#34;,&#34;coordinates&#34;:[-112.317333,28.371617]}" id="NCID0EMGBG" xlink:type="simple">28°22.297'N, -112°19.040'W</named-content></named-content>), 1 m depth, 16 July 2010, collector Carlos Sánchez; <named-content xmlns:xlink="http://www.w3.org/1999/xlink" content-type="dwc:institutional_code" xlink:type="simple">NMNH</named-content>-1638558: dry, Cueva Refugio, San Pedro Mártir Island, Sonora, Mexico (<named-content xmlns:xlink="http://www.w3.org/1999/xlink" content-type="dwc:verbatimCoordinates" xlink:type="simple"><named-content content-type="geo-json" specific-use="{&#34;type&#34;:&#34;Point&#34;,&#34;coordinates&#34;:[-112.317333,28.371617]}" id="NCID0E3GBG" xlink:type="simple">28°22.297'N, -112°19.040'W</named-content></named-content>), 1 m depth, July 16, 2010, collector Carlos Sánchez; <named-content xmlns:xlink="http://www.w3.org/1999/xlink" content-type="dwc:institutional_code" xlink:type="simple">NMNH</named-content>-1638559: San Pedro Mártir Island, Sonora, Mexico (<named-content xmlns:xlink="http://www.w3.org/1999/xlink" content-type="dwc:verbatimCoordinates" xlink:type="simple"><named-content content-type="geo-json" specific-use="{&#34;type&#34;:&#34;Point&#34;,&#34;coordinates&#34;:[-112.307370,28.380300]}" id="NCID0EMHBG" xlink:type="simple">28°22.818'N, -112°18.4422'W</named-content></named-content>), 20 m depth, 16 July 2010, collector Carlos Sánchez.</p><fig id="F4" position="float" orientation="portrait"><object-id xmlns:xlink="http://www.w3.org/1999/xlink" content-type="doi" xlink:type="simple">10.3897/zookeys.1017.50619.figure4</object-id><object-id xmlns:xlink="http://www.w3.org/1999/xlink" content-type="arpha" xlink:type="simple">6D7BFABE-C3C2-5885-9135-E591E55E1747</object-id><label>Figure 4.</label><caption><p><italic><tp:taxon-name><tp:taxon-name-part taxon-name-part-type="genus" reg="Leptogorgia">Leptogorgia</tp:taxon-name-part> <tp:taxon-name-part taxon-name-part-type="species" reg="martirensis">martirensis</tp:taxon-name-part></tp:taxon-name></italic> sp. nov. <bold>A</bold> holotype <named-content xmlns:xlink="http://www.w3.org/1999/xlink" content-type="dwc:institutional_code" xlink:type="simple">NMNH</named-content>-1638556 <bold>B</bold> anthocodial and coenenchymal sclerites.</p></caption><graphic xmlns:xlink="http://www.w3.org/1999/xlink" xlink:href="zookeys-1017-001-g004.jpg" position="float" orientation="portrait" xlink:type="simple" id="oo_509108.jpg"><uri content-type="original_file" xlink:type="simple">https://binary.pensoft.net/fig/509108</uri></graphic></fig></tp:treatment-sec><tp:treatment-sec sec-type="type locality" id="SECID0EVIBG"><title>Type locality.</title><p>Cueva Refugio, San Pedro Mártir Island, Sonora, Mexico is one of the furthest offshore islands in the Gulf of California (part of midriff islands at the upper Gulf) where volcanic rocky reefs predominate. San Pedro Mártir Island is a UNESCO “Islas del Golfo de California” Biosphere Reserve (Fig. <xref ref-type="fig" rid="F1">1</xref>).</p></tp:treatment-sec><tp:treatment-sec sec-type="description" id="SECID0E6IBG"><title>Holotype colony description.</title><p>A yellow colony with bushy and dense growth with multiple and irregular brownish lines (Fig. <xref ref-type="fig" rid="F4">4A</xref>). The colony is 6.1 cm in length and 8.1 cm in width. The holdfast is irregular, 14 mm × 11 mm from which the short main stem rises (2 mm length, 4 mm diameter). The colony has four main branches up to 11 mm length and 3 mm diameter. The main branches subdivide into multiple secondary branches (up to 31 mm length, 2 mm diameter). Terminal twigs are flat and short (12 mm length, 2 mm width) with acute ends. The general pattern of upward ramification is lateral at 45° angle. Polyp mounds are oval and prominent, forming one or two rows at each side of the branches with 0.5 mm height, 2 mm length, and 1 mm width with elongated calyces. The colony has several specimens of unidentified dried ophiuroids (&lt; 2 mm oral disc diameter) attached to the branches (Fig. <xref ref-type="fig" rid="F4">4A</xref>).</p></tp:treatment-sec><tp:treatment-sec sec-type="Holotype sclerites" id="SECID0ENJBG"><title>Holotype sclerites.</title><p>The coenenchymal sclerites are exclusively capstans (Figs <xref ref-type="fig" rid="F4">4B</xref>, <xref ref-type="fig" rid="F5">5A</xref>). There is no evidence of other types of sclerites being present in any other section of the colony. The capstans reach 0.05 mm long and 0.03 mm wide (Fig. <xref ref-type="fig" rid="F5">5A</xref>), their color is pale yellow, pink, red or bicolor yellow-red, but the predominant color is pale yellow (90%). The anthocodial sclerites are lobed rods with acute or blunt ends up to 0.1 mm length and 0.03 mm width in the center (Fig. <xref ref-type="fig" rid="F5">5B, C</xref>). They are bicolor white-red, red, orange or white. The red chromotype is predominant (70% of observed colonies) (Fig. <xref ref-type="fig" rid="F4">4B</xref>).</p><fig id="F5" position="float" orientation="portrait"><object-id xmlns:xlink="http://www.w3.org/1999/xlink" content-type="doi" xlink:type="simple">10.3897/zookeys.1017.50619.figure5</object-id><object-id xmlns:xlink="http://www.w3.org/1999/xlink" content-type="arpha" xlink:type="simple">DA3AB409-87B5-595E-8C29-0E9E8916505C</object-id><label>Figure 5.</label><caption><p><italic><tp:taxon-name><tp:taxon-name-part taxon-name-part-type="genus" reg="Leptogorgia">Leptogorgia</tp:taxon-name-part> <tp:taxon-name-part taxon-name-part-type="species" reg="martirensis">martirensis</tp:taxon-name-part></tp:taxon-name></italic> sp. nov., Scanning Electron Microscopy images of coenenchymal sclerites from the holotype <named-content xmlns:xlink="http://www.w3.org/1999/xlink" content-type="dwc:institutional_code" xlink:type="simple">NMNH</named-content>-1638556 <bold>A</bold> capstans <bold>B</bold> rod lateral view <bold>C</bold> anthocodial rod sclerites.</p></caption><graphic xmlns:xlink="http://www.w3.org/1999/xlink" xlink:href="zookeys-1017-001-g005.jpg" position="float" orientation="portrait" xlink:type="simple" id="oo_509109.jpg"><uri content-type="original_file" xlink:type="simple">https://binary.pensoft.net/fig/509109</uri></graphic></fig></tp:treatment-sec><tp:treatment-sec sec-type="Morphological variations" id="SECID0ENLBG"><title>Morphological variations.</title><p><italic><tp:taxon-name><tp:taxon-name-part taxon-name-part-type="genus" reg="Leptogorgia">Leptogorgia</tp:taxon-name-part> <tp:taxon-name-part taxon-name-part-type="species" reg="martirensis">martirensis</tp:taxon-name-part></tp:taxon-name></italic> sp. nov. colonies show three chromotypes: purple, yellow and brown (Figs <xref ref-type="fig" rid="F4">4A</xref>, <xref ref-type="fig" rid="F8">8C, D</xref>). The colony color depends on the proportion of the dominant color of the coenenchymal sclerites, but in a few cases the colonies show a brown chromotype when the color proportion of sclerites is approximately 50% purple and 50% yellow.</p></tp:treatment-sec><tp:treatment-sec sec-type="diagnosis" id="SECID0EGMBG"><title>Diagnosis.</title><p>The colony growth, size and polyp mounds of <italic><tp:taxon-name><tp:taxon-name-part taxon-name-part-type="genus" reg="Leptogorgia">Leptogorgia</tp:taxon-name-part> <tp:taxon-name-part taxon-name-part-type="species" reg="martirensis">martirensis</tp:taxon-name-part></tp:taxon-name></italic> sp. nov. are similar to those of <italic><tp:taxon-name><tp:taxon-name-part taxon-name-part-type="genus" reg="Leptogorgia">Leptogorgia</tp:taxon-name-part> <tp:taxon-name-part taxon-name-part-type="species" reg="aequatorialis">aequatorialis</tp:taxon-name-part></tp:taxon-name></italic> Bielschowsky, 1929, <italic><tp:taxon-name><tp:taxon-name-part taxon-name-part-type="genus" reg="Leptogorgia">Leptogorgia</tp:taxon-name-part> <tp:taxon-name-part taxon-name-part-type="species" reg="obscura">obscura</tp:taxon-name-part></tp:taxon-name></italic> and <italic><tp:taxon-name><tp:taxon-name-part taxon-name-part-type="genus" reg="Leptogorgia">Leptogorgia</tp:taxon-name-part> <tp:taxon-name-part taxon-name-part-type="species" reg="parva">parva</tp:taxon-name-part></tp:taxon-name></italic>. However, these three species each have only one chromotype (purple, pink, and orange, respectively), and all these species have spindles in their coenenchyme up to 0.1 mm length, while <italic><tp:taxon-name><tp:taxon-name-part taxon-name-part-type="genus" reg="Leptogorgia">L.</tp:taxon-name-part> <tp:taxon-name-part taxon-name-part-type="species" reg="martirensis">martirensis</tp:taxon-name-part></tp:taxon-name></italic> sp. nov. has three chromotypes and no spindles in the coenenchyme.</p></tp:treatment-sec><tp:treatment-sec sec-type="habitat" id="SECID0EDOBG"><title>Habitat and distribution.</title><p>The micro-endemic <italic><tp:taxon-name><tp:taxon-name-part taxon-name-part-type="genus" reg="Leptogorgia">Leptogorgia</tp:taxon-name-part> <tp:taxon-name-part taxon-name-part-type="species" reg="martirensis">martirensis</tp:taxon-name-part></tp:taxon-name></italic> sp. nov. is only recorded in rocky shallow waters (up to 10 m depth), and low abundance, at San Pedro Mártir and San Esteban Islands, Sonora. The islands are located in the northern Gulf of California (as part of the Cortez Province according to <xref ref-type="bibr" rid="B11">Brusca and Wallerstein 1979</xref>, <xref ref-type="bibr" rid="B15">Hasting 2000</xref>), and are the most isolated islands in the gulf (Fig. <xref ref-type="fig" rid="F1">1</xref>). The Cortez Province is associated with the lowest winter sea superficial temperature (<abbrev xmlns:xlink="http://www.w3.org/1999/xlink" xlink:title="sea superficial temperature" id="ABBRID0EAPBG" xlink:type="simple">SST</abbrev> 15 °C), the widest annual range of <abbrev xmlns:xlink="http://www.w3.org/1999/xlink" xlink:title="sea superficial temperature" id="ABBRID0EEPBG" xlink:type="simple">SST</abbrev> (15–30 °C), high marine productivity, and harbor a unique macroinvertebrate community, dominated by endemic octocorals of the genus <italic><tp:taxon-name><tp:taxon-name-part taxon-name-part-type="genus" reg="Muricea">Muricea</tp:taxon-name-part></tp:taxon-name></italic> (<xref ref-type="bibr" rid="B23">Ulate et al. 2016</xref>). <italic><tp:taxon-name><tp:taxon-name-part taxon-name-part-type="genus" reg="Leptogorgia">Leptogorgia</tp:taxon-name-part> <tp:taxon-name-part taxon-name-part-type="species" reg="martirensis">martirensis</tp:taxon-name-part></tp:taxon-name></italic> sp. nov. shares its habitat with <italic><tp:taxon-name><tp:taxon-name-part taxon-name-part-type="genus" reg="Muricea">Muricea</tp:taxon-name-part> <tp:taxon-name-part taxon-name-part-type="species" reg="austera">austera</tp:taxon-name-part></tp:taxon-name></italic> Verrill, 1869, <italic><tp:taxon-name><tp:taxon-name-part taxon-name-part-type="genus" reg="Muricea">Muricea</tp:taxon-name-part> <tp:taxon-name-part taxon-name-part-type="species" reg="plantaginea">plantaginea</tp:taxon-name-part></tp:taxon-name></italic> (Valenciennes, 1846), <italic><tp:taxon-name><tp:taxon-name-part taxon-name-part-type="genus" reg="Muricea">Muricea</tp:taxon-name-part></tp:taxon-name></italic> spp., <italic><tp:taxon-name><tp:taxon-name-part taxon-name-part-type="genus" reg="Psammogorgia">Psammogorgia</tp:taxon-name-part> <tp:taxon-name-part taxon-name-part-type="species" reg="teres">teres</tp:taxon-name-part></tp:taxon-name></italic> Verrill, 1868, and <italic><tp:taxon-name><tp:taxon-name-part taxon-name-part-type="genus" reg="Eugorgia">Eugorgia</tp:taxon-name-part> <tp:taxon-name-part taxon-name-part-type="species" reg="excelsa">excelsa</tp:taxon-name-part></tp:taxon-name></italic> Verrill, 1868.</p></tp:treatment-sec><tp:treatment-sec sec-type="etymology" id="SECID0ERRBG"><title>Etymology.</title><p><italic><tp:taxon-name><tp:taxon-name-part taxon-name-part-type="genus" reg="Leptogorgia">Leptogorgia</tp:taxon-name-part> <tp:taxon-name-part taxon-name-part-type="species" reg="martirensis">martirensis</tp:taxon-name-part></tp:taxon-name></italic> sp. nov. takes its name from the collection site San Pedro Mártir Island.</p></tp:treatment-sec><tp:treatment-sec><!--Section generated to contain objects referenced in tp:taxon-treatment.--><fig id="F1" position="float" orientation="portrait"><object-id xmlns:xlink="http://www.w3.org/1999/xlink" content-type="doi" xlink:type="simple">10.3897/zookeys.1017.50619.figurel</object-id><object-id xmlns:xlink="http://www.w3.org/1999/xlink" content-type="arpha" xlink:type="simple">B99B8295-88B0-588C-9726-EF5F2944DF29</object-id><label>Figure l.</label><caption><p>Map of the Gulf of California and Mexican Pacific showing collection localities of the three new species of <italic><tp:taxon-name><tp:taxon-name-part taxon-name-part-type="genus" reg="Leptogorgia">Leptogorgia</tp:taxon-name-part></tp:taxon-name></italic>.</p></caption><graphic xmlns:xlink="http://www.w3.org/1999/xlink" xlink:href="zookeys-1017-001-g001.jpg" position="float" orientation="portrait" xlink:type="simple" id="oo_509105.jpg"><uri content-type="original_file" xlink:type="simple">https://binary.pensoft.net/fig/509105</uri></graphic></fig><fig id="F8" position="float" orientation="portrait"><object-id xmlns:xlink="http://www.w3.org/1999/xlink" content-type="doi" xlink:type="simple">10.3897/zookeys.1017.50619.figure8</object-id><object-id xmlns:xlink="http://www.w3.org/1999/xlink" content-type="arpha" xlink:type="simple">B2910F89-E819-534E-8F72-FC463ECBEBE6</object-id><label>Figure 8.</label><caption><p>Three new species of sea fans, colonies <italic>in situ</italic>, underwater images <bold>A</bold><italic><tp:taxon-name><tp:taxon-name-part taxon-name-part-type="genus" reg="Leptogorgia">Leptogorgia</tp:taxon-name-part> <tp:taxon-name-part taxon-name-part-type="species" reg="iridis">iridis</tp:taxon-name-part></tp:taxon-name></italic> sp. nov., San Juanito Island, Piedra El Morro, Islas Marías Archipelago, 10 m depth, 23 November 2010, a deep purple colony, at the base a small red wine colony of <italic><tp:taxon-name><tp:taxon-name-part taxon-name-part-type="genus" reg="Leptogorgia">Leptogorgia</tp:taxon-name-part> <tp:taxon-name-part taxon-name-part-type="species" reg="ena">ena</tp:taxon-name-part></tp:taxon-name></italic><bold>B</bold><italic><tp:taxon-name><tp:taxon-name-part taxon-name-part-type="genus" reg="Leptogorgia">Leptogorgia</tp:taxon-name-part> <tp:taxon-name-part taxon-name-part-type="species" reg="iridis">iridis</tp:taxon-name-part></tp:taxon-name></italic> sp. nov., polyps close up <bold>C</bold><italic><tp:taxon-name><tp:taxon-name-part taxon-name-part-type="genus" reg="Leptogorgia">Leptogorgia</tp:taxon-name-part> <tp:taxon-name-part taxon-name-part-type="species" reg="martirensis">martirensis</tp:taxon-name-part></tp:taxon-name></italic> sp. nov., Cueva Refugio, San Pedro Mártir Island, Sonora, 2–3 m depth, 16 July 2010 into the cave several small colonies <bold>D</bold><italic><tp:taxon-name><tp:taxon-name-part taxon-name-part-type="genus" reg="Leptogorgia">Leptogorgia</tp:taxon-name-part> <tp:taxon-name-part taxon-name-part-type="species" reg="martirensis">martirensis</tp:taxon-name-part></tp:taxon-name></italic> sp. nov., colony close up <bold>E</bold><italic><tp:taxon-name><tp:taxon-name-part taxon-name-part-type="genus" reg="Leptogorgia">Leptogorgia</tp:taxon-name-part> <tp:taxon-name-part taxon-name-part-type="species" reg="enrici">enrici</tp:taxon-name-part></tp:taxon-name></italic> sp. nov., Los Choros, BC, 25 m depth, 10 July 2009, two yellow colonies, a large colony of <italic><tp:taxon-name><tp:taxon-name-part taxon-name-part-type="genus" reg="Eugorgia">Eugorgia</tp:taxon-name-part> <tp:taxon-name-part taxon-name-part-type="species" reg="multifida">multifida</tp:taxon-name-part></tp:taxon-name></italic> in the background <bold>F</bold><italic><tp:taxon-name><tp:taxon-name-part taxon-name-part-type="genus" reg="Leptogorgia">Leptogorgia</tp:taxon-name-part> <tp:taxon-name-part taxon-name-part-type="species" reg="enrici">enrici</tp:taxon-name-part></tp:taxon-name></italic> sp. nov., El Bajo Sur, Cerralvo Island, BCS, 30 m depth, 23 June 2006, white colony <bold>G</bold><italic><tp:taxon-name><tp:taxon-name-part taxon-name-part-type="genus" reg="Leptogorgia">Leptogorgia</tp:taxon-name-part> <tp:taxon-name-part taxon-name-part-type="species" reg="enrici">enrici</tp:taxon-name-part></tp:taxon-name></italic> sp. nov., polyps close up. Photographs by Carlos Sánchez.</p></caption><graphic xmlns:xlink="http://www.w3.org/1999/xlink" xlink:href="zookeys-1017-001-g008.jpg" position="float" orientation="portrait" xlink:type="simple" id="oo_509112.jpg"><uri content-type="original_file" xlink:type="simple">https://binary.pensoft.net/fig/509112</uri></graphic></fig></tp:treatment-sec><ref-list><ref id="B11"><mixed-citation xmlns:xlink="http://www.w3.org/1999/xlink" xlink:type="simple"><person-group><name name-style="western"><surname>Brusca</surname><given-names>RC</given-names></name><name name-style="western"><surname>Wallerstein</surname><given-names>BR</given-names></name></person-group> (<year>1979</year>) <article-title>Zoogeographic pattern of idoteid isopods in the northeast Pacific, with a review of shallow water zoogeography of the area.</article-title><source>Bulletin of the Biological Society of Washington</source><volume>3</volume>: <fpage>67</fpage>–<lpage>105</lpage>.</mixed-citation></ref><ref id="B15"><mixed-citation xmlns:xlink="http://www.w3.org/1999/xlink" xlink:type="simple"><person-group><name name-style="western"><surname>Hasting</surname><given-names>PA</given-names></name></person-group> (<year>2000</year>) <article-title>Biogeography of the Tropical Eastern Pacific: distribution and phylogeny of chaenopsid fishes.</article-title><source>Zoological Journal of the Linnean Society</source><volume>128</volume>(<issue>3</issue>): <fpage>319</fpage>–<lpage>335</lpage>. <ext-link xlink:type="simple" ext-link-type="doi" xlink:href="10.1111/j.1096-3642.2000.tb00166.x">https://doi.org/10.1111/j.1096-3642.2000.tb00166.x</ext-link></mixed-citation></ref><ref id="B23"><mixed-citation xmlns:xlink="http://www.w3.org/1999/xlink" xlink:type="simple"><person-group><name name-style="western"><surname>Ulate</surname><given-names>K</given-names></name><name name-style="western"><surname>Sánchez</surname><given-names>C</given-names></name><name name-style="western"><surname>Sánchez-Rodríguez</surname><given-names>A</given-names></name><name name-style="western"><surname>Alonso</surname><given-names>D</given-names></name><name name-style="western"><surname>Aburto-Oropeza</surname><given-names>O</given-names></name><name name-style="western"><surname>Huato-Soberanis</surname><given-names>L</given-names></name></person-group> (<year>2016</year>) <article-title>Latitudinal regionalization of epibenthic macroinvertebrate communities on rocky reefs in the Gulf of California.</article-title><source>Marine Biology Research</source><volume>12</volume>(<issue>4</issue>): <fpage>389</fpage>–<lpage>401</lpage>. <ext-link xlink:type="simple" ext-link-type="doi" xlink:href="10.1080/17451000.2016.1143105">https://doi.org/10.1080/17451000.2016.1143105</ext-link></mixed-citation></ref></ref-list></tp:taxon-treatment>
