# Supplementary material for: Three new species of the sea fan genus Leptogorgia (Octocorallia, Gorgoniidae) from the Gulf of California, Mexico
Source: Zookeys. 2021 Feb 12;1017:1–20. doi: 10.3897/zookeys.1017.50619 (PMC7895808; doi:10.3897/zookeys.1017.50619)
Supplement: XML Treatment for Leptogorgia enrici [file zookeys.1017.50619-treatment3.xml]

<!DOCTYPE tp:taxon-treatment
  PUBLIC "-//TaxonX//DTD Taxonomic Treatment Publishing DTD v0 20100105//EN" "tax-treatment-NSO.dtd">
<tp:taxon-treatment xmlns:tp="http://www.plazi.org/taxpub"><tp:treatment-meta><kwd-group><label>Taxon classification</label><kwd><named-content xmlns:xlink="http://www.w3.org/1999/xlink" content-type="kingdom">Animalia</named-content></kwd><kwd><named-content xmlns:xlink="http://www.w3.org/1999/xlink" content-type="order">Alcyonacea</named-content></kwd><kwd><named-content xmlns:xlink="http://www.w3.org/1999/xlink" content-type="family">Gorgoniidae</named-content></kwd></kwd-group><mixed-citation publication-type="journal"><person-group><name><surname>Hernández</surname><given-names>Osvaldo</given-names></name><name><surname>Gómez-Gutiérrez</surname><given-names>Jaime</given-names></name><name><surname>Sánchez</surname><given-names>Carlos</given-names></name></person-group><article-title>Three new species of the sea fan genus <italic><tp:taxon-name><tp:taxon-name-part taxon-name-part-type="genus" reg="Leptogorgia">Leptogorgia</tp:taxon-name-part></tp:taxon-name></italic> (<tp:taxon-name><tp:taxon-name-part taxon-name-part-type="subclass">Octocorallia</tp:taxon-name-part></tp:taxon-name>, <tp:taxon-name><tp:taxon-name-part taxon-name-part-type="family">Gorgoniidae</tp:taxon-name-part></tp:taxon-name>) from the Gulf of California, Mexico</article-title><source>Zookeys</source><day>12</day><month>2</month><year>2021</year><volume>1017</volume><fpage>1</fpage><lpage>20</lpage><pub-id pub-id-type="doi">10.3897/zookeys.1017.50619</pub-id></mixed-citation></tp:treatment-meta><tp:nomenclature><tp:taxon-name><object-id xmlns:xlink="http://www.w3.org/1999/xlink" content-type="arpha" xlink:type="simple">828E66EC-DDB4-5A41-9B60-6B98EFEDF3F9</object-id>
                <tp:taxon-name-part taxon-name-part-type="genus" reg="Leptogorgia">Leptogorgia</tp:taxon-name-part>
                <tp:taxon-name-part taxon-name-part-type="species" reg="enrici">enrici</tp:taxon-name-part>
                <object-id xmlns:xlink="http://www.w3.org/1999/xlink" content-type="zoobank" xlink:type="simple">http://zoobank.org/A3DE39AC-113D-436E-834B-4084F5B6F44F</object-id>
              </tp:taxon-name><tp:taxon-status xmlns:xlink="http://www.w3.org/1999/xlink" xlink:type="simple">sp. nov.</tp:taxon-status><xref ref-type="fig" rid="F1">Figures 1</xref><xref ref-type="fig" rid="F6">, 6</xref><xref ref-type="fig" rid="F7">, 7</xref><xref ref-type="fig" rid="F8">, 8E–G</xref></tp:nomenclature><tp:treatment-sec sec-type="material" id="SECID0E1TBG"><title>Material examined.</title><p><bold><italic>Holotype</italic>.</bold><named-content xmlns:xlink="http://www.w3.org/1999/xlink" content-type="dwc:institutional_code" xlink:type="simple">NMNH</named-content>-1638560: dry, San Esteban Island (northwest rocky point), Sonora, Mexico (<named-content xmlns:xlink="http://www.w3.org/1999/xlink" content-type="dwc:verbatimCoordinates" xlink:type="simple"><named-content content-type="geo-json" specific-use="{&#34;type&#34;:&#34;Point&#34;,&#34;coordinates&#34;:[-112.613317,28.726067]}" id="NCID0EQUBG" xlink:type="simple">28°43.564'N, -112°36.799'W</named-content></named-content>), 24 m depth, <italic>in situ</italic> temperature 19 °C, 01 November 1999, collector Carlos Sánchez. <bold><italic>Paratypes</italic>.</bold><named-content xmlns:xlink="http://www.w3.org/1999/xlink" content-type="dwc:institutional_code" xlink:type="simple">NMNH</named-content>-1638561: dry, San Esteban Island (northwest rocky point), Sonora, Mexico (<named-content xmlns:xlink="http://www.w3.org/1999/xlink" content-type="dwc:verbatimCoordinates" xlink:type="simple"><named-content content-type="geo-json" specific-use="{&#34;type&#34;:&#34;Point&#34;,&#34;coordinates&#34;:[-112.613317,28.726067]}" id="NCID0EGVBG" xlink:type="simple">28°43.564'N, -112°36.799'W</named-content></named-content>), 24 m depth, <italic>in situ</italic> temperature 19 °C, 01 November 1999, collector Carlos Sánchez; <named-content xmlns:xlink="http://www.w3.org/1999/xlink" content-type="dwc:institutional_code" xlink:type="simple">NMNH</named-content>-1638562: dry, San Esteban Island (northwest rocky point), Sonora, Mexico (<named-content xmlns:xlink="http://www.w3.org/1999/xlink" content-type="dwc:verbatimCoordinates" xlink:type="simple"><named-content content-type="geo-json" specific-use="{&#34;type&#34;:&#34;Point&#34;,&#34;coordinates&#34;:[-112.613317,28.726067]}" id="NCID0EYVBG" xlink:type="simple">28°43.564'N, -112°36.799'W</named-content></named-content>), 24 m depth, <italic>in situ</italic> temperature 19 °C, 03 November 1999, collector Carlos Sánchez; <named-content xmlns:xlink="http://www.w3.org/1999/xlink" content-type="dwc:institutional_code" xlink:type="simple">NMNH</named-content>-1638563: dry, San Pedro Nolasco Island (south rocky point), Sonora, Mexico (<named-content xmlns:xlink="http://www.w3.org/1999/xlink" content-type="dwc:verbatimCoordinates" xlink:type="simple"><named-content content-type="geo-json" specific-use="{&#34;type&#34;:&#34;Point&#34;,&#34;coordinates&#34;:[-111.366683,27.951567]}" id="NCID0EKWBG" xlink:type="simple">27°57.094'N, -111°22.001'W</named-content></named-content>), 30 m depth, 20 October 1999, collector Carlos Sánchez.</p></tp:treatment-sec><tp:treatment-sec sec-type="type locality" id="SECID0EPWBG"><title>Type locality.</title><p>San Esteban Island is part of the midriff islands at the upper Gulf of California, and is the 15<sup>th</sup> largest island in Mexico by area (40 km²), and has predominantly volcanic rocky reefs. San Esteban Island is a UNESCO “Islas del Golfo de California” Biosphere Reserve (Fig. <xref ref-type="fig" rid="F1">1</xref>)</p></tp:treatment-sec><tp:treatment-sec sec-type="description" id="SECID0E2WBG"><title>Holotype colony description.</title><p>A bright yellow colony with planar growth and lateral branching (Fig. <xref ref-type="fig" rid="F6">6A, B</xref>). The colony is 15.3 cm high and 115 cm wide. The colony has a 9 mm diameter holdfast attached to a rock of small size (14 mm × 11 mm) of biogenic origin from which emerges the main stem of 15 mm length and 2 mm diameter. The stem has longitudinal grooves. From the stem arise two main branches: one of 35 mm length and 2 mm diameter and the other of 117 mm length and 2 mm diameter. From these branches arise multiple secondary laterally growing branches. The terminal branches measure 20–30 mm long, 1.5 mm diameter, and have sharp points (Fig. <xref ref-type="fig" rid="F6">6B</xref>). The polyp mounds are oval of 1 mm length and 0.5 mm width. Mounds are slightly evident with no elevation and are arranged irregularly or in rows on each side of all branches but not the stem.</p><fig id="F6" position="float" orientation="portrait"><object-id xmlns:xlink="http://www.w3.org/1999/xlink" content-type="doi" xlink:type="simple">10.3897/zookeys.1017.50619.figure6</object-id><object-id xmlns:xlink="http://www.w3.org/1999/xlink" content-type="arpha" xlink:type="simple">D7B9283C-3C50-5E0B-9C71-538E28A2224E</object-id><label>Figure 6.</label><caption><p><italic><tp:taxon-name><tp:taxon-name-part taxon-name-part-type="genus" reg="Leptogorgia">Leptogorgia</tp:taxon-name-part> <tp:taxon-name-part taxon-name-part-type="species" reg="enrici">enrici</tp:taxon-name-part></tp:taxon-name></italic> sp. nov. <bold>A</bold> holotype <named-content xmlns:xlink="http://www.w3.org/1999/xlink" content-type="dwc:institutional_code" xlink:type="simple">NMNH</named-content>-1638560 <bold>B</bold> close up of terminal twig <bold>C</bold> orange chromotype colony <bold>D</bold> anthocodial and coenenchymal sclerites.</p></caption><graphic xmlns:xlink="http://www.w3.org/1999/xlink" xlink:href="zookeys-1017-001-g006.jpg" position="float" orientation="portrait" xlink:type="simple" id="oo_509110.jpg"><uri content-type="original_file" xlink:type="simple">https://binary.pensoft.net/fig/509110</uri></graphic></fig></tp:treatment-sec><tp:treatment-sec sec-type="Holotype sclerites" id="SECID0ERYBG"><title>Holotype sclerites.</title><p>The dominant type of sclerites is capstans of 0.06 mm length and 0.03 mm width (Fig. <xref ref-type="fig" rid="F7">7C</xref>). There are abundant long spindles up to 0.11 mm long and 0.02 mm thick, which may or may not be slightly curved at the tips (Fig. <xref ref-type="fig" rid="F7">7A, B</xref>). Crosses are unusual, of 0.06 mm × 0.06 mm diameter (not shown). Anthocodial sclerites are mostly small yellow rods of up to 0.05 mm length and 0.01 mm width, these anthocodial sclerites have smooth edges and blunt tips (Fig. <xref ref-type="fig" rid="F6">6D</xref>). Long rods are also present, but in considerably low proportion.</p><fig id="F7" position="float" orientation="portrait"><object-id xmlns:xlink="http://www.w3.org/1999/xlink" content-type="doi" xlink:type="simple">10.3897/zookeys.1017.50619.figure7</object-id><object-id xmlns:xlink="http://www.w3.org/1999/xlink" content-type="arpha" xlink:type="simple">554FB42D-566B-5396-974C-D4CC17064ED3</object-id><label>Figure 7.</label><caption><p><italic><tp:taxon-name><tp:taxon-name-part taxon-name-part-type="genus" reg="Leptogorgia">Leptogorgia</tp:taxon-name-part> <tp:taxon-name-part taxon-name-part-type="species" reg="enrici">enrici</tp:taxon-name-part></tp:taxon-name></italic> sp. nov., Scanning Electron Microscopy images of coenenchymal sclerites from the holotype <named-content xmlns:xlink="http://www.w3.org/1999/xlink" content-type="dwc:institutional_code" xlink:type="simple">NMNH</named-content>-1638560 <bold>A</bold> acute spindles <bold>B</bold> dull spindles <bold>C</bold> capstans.</p></caption><graphic xmlns:xlink="http://www.w3.org/1999/xlink" xlink:href="zookeys-1017-001-g007.jpg" position="float" orientation="portrait" xlink:type="simple" id="oo_509111.jpg"><uri content-type="original_file" xlink:type="simple">https://binary.pensoft.net/fig/509111</uri></graphic></fig></tp:treatment-sec><tp:treatment-sec sec-type="Morphological variations" id="SECID0EJ1BG"><title>Morphological variations.</title><p><italic><tp:taxon-name><tp:taxon-name-part taxon-name-part-type="genus" reg="Leptogorgia">Leptogorgia</tp:taxon-name-part> <tp:taxon-name-part taxon-name-part-type="species" reg="enrici">enrici</tp:taxon-name-part></tp:taxon-name></italic> sp. nov. has arborescent and planar forms of colony growth. The planar colony is the more common morphotype. <italic><tp:taxon-name><tp:taxon-name-part taxon-name-part-type="genus" reg="Leptogorgia">Leptogorgia</tp:taxon-name-part> <tp:taxon-name-part taxon-name-part-type="species" reg="enrici">enrici</tp:taxon-name-part></tp:taxon-name></italic> sp. nov. has four solid colony colorations: yellow (Figs <xref ref-type="fig" rid="F6">6A, B</xref>, <xref ref-type="fig" rid="F8">8E</xref>), orange (Fig. <xref ref-type="fig" rid="F6">6C</xref>), purple, and white (Fig. <xref ref-type="fig" rid="F8">8F, G</xref>) plus a rare bicolor colony (yellow with purple rings around the calices). The sclerites of the coenenchyme always have the same coloration as the colony.</p><fig id="F8" position="float" orientation="portrait"><object-id xmlns:xlink="http://www.w3.org/1999/xlink" content-type="doi" xlink:type="simple">10.3897/zookeys.1017.50619.figure8</object-id><object-id xmlns:xlink="http://www.w3.org/1999/xlink" content-type="arpha" xlink:type="simple">B2910F89-E819-534E-8F72-FC463ECBEBE6</object-id><label>Figure 8.</label><caption><p>Three new species of sea fans, colonies <italic>in situ</italic>, underwater images <bold>A</bold><italic><tp:taxon-name><tp:taxon-name-part taxon-name-part-type="genus" reg="Leptogorgia">Leptogorgia</tp:taxon-name-part> <tp:taxon-name-part taxon-name-part-type="species" reg="iridis">iridis</tp:taxon-name-part></tp:taxon-name></italic> sp. nov., San Juanito Island, Piedra El Morro, Islas Marías Archipelago, 10 m depth, 23 November 2010, a deep purple colony, at the base a small red wine colony of <italic><tp:taxon-name><tp:taxon-name-part taxon-name-part-type="genus" reg="Leptogorgia">Leptogorgia</tp:taxon-name-part> <tp:taxon-name-part taxon-name-part-type="species" reg="ena">ena</tp:taxon-name-part></tp:taxon-name></italic><bold>B</bold><italic><tp:taxon-name><tp:taxon-name-part taxon-name-part-type="genus" reg="Leptogorgia">Leptogorgia</tp:taxon-name-part> <tp:taxon-name-part taxon-name-part-type="species" reg="iridis">iridis</tp:taxon-name-part></tp:taxon-name></italic> sp. nov., polyps close up <bold>C</bold><italic><tp:taxon-name><tp:taxon-name-part taxon-name-part-type="genus" reg="Leptogorgia">Leptogorgia</tp:taxon-name-part> <tp:taxon-name-part taxon-name-part-type="species" reg="martirensis">martirensis</tp:taxon-name-part></tp:taxon-name></italic> sp. nov., Cueva Refugio, San Pedro Mártir Island, Sonora, 2–3 m depth, 16 July 2010 into the cave several small colonies <bold>D</bold><italic><tp:taxon-name><tp:taxon-name-part taxon-name-part-type="genus" reg="Leptogorgia">Leptogorgia</tp:taxon-name-part> <tp:taxon-name-part taxon-name-part-type="species" reg="martirensis">martirensis</tp:taxon-name-part></tp:taxon-name></italic> sp. nov., colony close up <bold>E</bold><italic><tp:taxon-name><tp:taxon-name-part taxon-name-part-type="genus" reg="Leptogorgia">Leptogorgia</tp:taxon-name-part> <tp:taxon-name-part taxon-name-part-type="species" reg="enrici">enrici</tp:taxon-name-part></tp:taxon-name></italic> sp. nov., Los Choros, BC, 25 m depth, 10 July 2009, two yellow colonies, a large colony of <italic><tp:taxon-name><tp:taxon-name-part taxon-name-part-type="genus" reg="Eugorgia">Eugorgia</tp:taxon-name-part> <tp:taxon-name-part taxon-name-part-type="species" reg="multifida">multifida</tp:taxon-name-part></tp:taxon-name></italic> in the background <bold>F</bold><italic><tp:taxon-name><tp:taxon-name-part taxon-name-part-type="genus" reg="Leptogorgia">Leptogorgia</tp:taxon-name-part> <tp:taxon-name-part taxon-name-part-type="species" reg="enrici">enrici</tp:taxon-name-part></tp:taxon-name></italic> sp. nov., El Bajo Sur, Cerralvo Island, BCS, 30 m depth, 23 June 2006, white colony <bold>G</bold><italic><tp:taxon-name><tp:taxon-name-part taxon-name-part-type="genus" reg="Leptogorgia">Leptogorgia</tp:taxon-name-part> <tp:taxon-name-part taxon-name-part-type="species" reg="enrici">enrici</tp:taxon-name-part></tp:taxon-name></italic> sp. nov., polyps close up. Photographs by Carlos Sánchez.</p></caption><graphic xmlns:xlink="http://www.w3.org/1999/xlink" xlink:href="zookeys-1017-001-g008.jpg" position="float" orientation="portrait" xlink:type="simple" id="oo_509112.jpg"><uri content-type="original_file" xlink:type="simple">https://binary.pensoft.net/fig/509112</uri></graphic></fig></tp:treatment-sec><tp:treatment-sec sec-type="diagnosis" id="SECID0EV6BG"><title>Diagnosis.</title><p>The purple chromotype of <italic><tp:taxon-name><tp:taxon-name-part taxon-name-part-type="genus" reg="Leptogorgia">Leptogorgia</tp:taxon-name-part> <tp:taxon-name-part taxon-name-part-type="species" reg="enrici">enrici</tp:taxon-name-part></tp:taxon-name></italic> sp. nov. is morphologically similar to the thin and planar morphotype of <italic><tp:taxon-name><tp:taxon-name-part taxon-name-part-type="genus" reg="Leptogorgia">Leptogorgia</tp:taxon-name-part> <tp:taxon-name-part taxon-name-part-type="species" reg="rigida">rigida</tp:taxon-name-part></tp:taxon-name></italic>; however, both species differ completely in the form of their sclerites. The coenenchyme sclerites of <italic><tp:taxon-name><tp:taxon-name-part taxon-name-part-type="genus" reg="Leptogorgia">L.</tp:taxon-name-part> <tp:taxon-name-part taxon-name-part-type="species" reg="rigida">rigida</tp:taxon-name-part></tp:taxon-name></italic> consist mainly of robust capstans with short waists, double heads and spheres (absent in <italic><tp:taxon-name><tp:taxon-name-part taxon-name-part-type="genus" reg="Leptogorgia">L.</tp:taxon-name-part> <tp:taxon-name-part taxon-name-part-type="species" reg="enrici">enrici</tp:taxon-name-part></tp:taxon-name></italic> sp. nov.), while the sclerites of <italic><tp:taxon-name><tp:taxon-name-part taxon-name-part-type="genus" reg="Leptogorgia">L.</tp:taxon-name-part> <tp:taxon-name-part taxon-name-part-type="species" reg="enrici">enrici</tp:taxon-name-part></tp:taxon-name></italic> sp. nov. are mainly thin capstans and long and spindle sclerites; spindles are absent in <italic><tp:taxon-name><tp:taxon-name-part taxon-name-part-type="genus" reg="Leptogorgia">L.</tp:taxon-name-part> <tp:taxon-name-part taxon-name-part-type="species" reg="rigida">rigida</tp:taxon-name-part></tp:taxon-name></italic>. These two species are distributed in different habitats: <italic><tp:taxon-name><tp:taxon-name-part taxon-name-part-type="genus" reg="Leptogorgia">L.</tp:taxon-name-part> <tp:taxon-name-part taxon-name-part-type="species" reg="rigida">rigida</tp:taxon-name-part></tp:taxon-name></italic> in shallow areas (&lt;10 m depth) attached to rocky reefs, typically inhabiting areas with strong currents or wave action and even in the cracks of rocks, while <italic><tp:taxon-name><tp:taxon-name-part taxon-name-part-type="genus" reg="Leptogorgia">L.</tp:taxon-name-part> <tp:taxon-name-part taxon-name-part-type="species" reg="enrici">enrici</tp:taxon-name-part></tp:taxon-name></italic> sp. nov. is found in rocky reefs, sandy or pebble beds at depths usually &lt; 20 m depth. The morphology of <italic><tp:taxon-name><tp:taxon-name-part taxon-name-part-type="genus" reg="Leptogorgia">L.</tp:taxon-name-part> <tp:taxon-name-part taxon-name-part-type="species" reg="enrici">enrici</tp:taxon-name-part></tp:taxon-name></italic> sp. nov. is similar in the type of branching and colony color to <italic><tp:taxon-name><tp:taxon-name-part taxon-name-part-type="genus" reg="Leptogorgia">Leptogorgia</tp:taxon-name-part> <tp:taxon-name-part taxon-name-part-type="species" reg="chilensis">chilensis</tp:taxon-name-part></tp:taxon-name></italic> (Verrill, 1868) and <italic><tp:taxon-name><tp:taxon-name-part taxon-name-part-type="genus" reg="Leptogorgia">Leptogorgia</tp:taxon-name-part> <tp:taxon-name-part taxon-name-part-type="species" reg="flexilis">flexilis</tp:taxon-name-part></tp:taxon-name></italic> (Verrill, 1868). However, these three species are distinct because <italic><tp:taxon-name><tp:taxon-name-part taxon-name-part-type="genus" reg="Leptogorgia">L.</tp:taxon-name-part> <tp:taxon-name-part taxon-name-part-type="species" reg="enrici">enrici</tp:taxon-name-part></tp:taxon-name></italic> sp. nov. has colonies with planar growth and four solid chromotypes (yellow, orange, purple and white) and has many long spindles. <italic><tp:taxon-name><tp:taxon-name-part taxon-name-part-type="genus" reg="Leptogorgia">Leptogorgia</tp:taxon-name-part> <tp:taxon-name-part taxon-name-part-type="species" reg="chilensis">chilensis</tp:taxon-name-part></tp:taxon-name></italic> and <italic><tp:taxon-name><tp:taxon-name-part taxon-name-part-type="genus" reg="Leptogorgia">L.</tp:taxon-name-part> <tp:taxon-name-part taxon-name-part-type="species" reg="flexilis">flexilis</tp:taxon-name-part></tp:taxon-name></italic> show arborescent growth typically with branches very close to each other. Each species has a single colony chromotype (<italic><tp:taxon-name><tp:taxon-name-part taxon-name-part-type="genus" reg="Leptogorgia">L.</tp:taxon-name-part> <tp:taxon-name-part taxon-name-part-type="species" reg="chilensis">chilensis</tp:taxon-name-part></tp:taxon-name></italic> is orange and <italic><tp:taxon-name><tp:taxon-name-part taxon-name-part-type="genus" reg="Leptogorgia">L.</tp:taxon-name-part> <tp:taxon-name-part taxon-name-part-type="species" reg="flexilis">flexilis</tp:taxon-name-part></tp:taxon-name></italic> is red) and spindle sclerites are present in low proportions, with blunt tips rather than the long spindles with pointed tips observed in <italic><tp:taxon-name><tp:taxon-name-part taxon-name-part-type="genus" reg="Leptogorgia">L.</tp:taxon-name-part> <tp:taxon-name-part taxon-name-part-type="species" reg="enrici">enrici</tp:taxon-name-part></tp:taxon-name></italic> sp. nov. The long and acute spindles in <italic><tp:taxon-name><tp:taxon-name-part taxon-name-part-type="genus" reg="Leptogorgia">L.</tp:taxon-name-part> <tp:taxon-name-part taxon-name-part-type="species" reg="enrici">enrici</tp:taxon-name-part></tp:taxon-name></italic> sp. nov., are only comparable in size to the spindles of <italic><tp:taxon-name><tp:taxon-name-part taxon-name-part-type="genus" reg="Leptogorgia">Leptogorgia</tp:taxon-name-part> <tp:taxon-name-part taxon-name-part-type="species" reg="alba">alba</tp:taxon-name-part></tp:taxon-name></italic> and <italic><tp:taxon-name><tp:taxon-name-part taxon-name-part-type="genus" reg="Leptogorgia">Leptogorgia</tp:taxon-name-part> <tp:taxon-name-part taxon-name-part-type="species" reg="manabiensis">manabiensis</tp:taxon-name-part></tp:taxon-name></italic> Soler-Hurtado, Megina, Machordom &amp; López-González, 2017 (<xref ref-type="bibr" rid="B22">Soler-Hurtado et al. 2017b</xref>). However, these long spindles are the dominant type in <italic><tp:taxon-name><tp:taxon-name-part taxon-name-part-type="genus" reg="Leptogorgia">L.</tp:taxon-name-part> <tp:taxon-name-part taxon-name-part-type="species" reg="alba">alba</tp:taxon-name-part></tp:taxon-name></italic> and <italic><tp:taxon-name><tp:taxon-name-part taxon-name-part-type="genus" reg="Leptogorgia">L.</tp:taxon-name-part> <tp:taxon-name-part taxon-name-part-type="species" reg="manabiensis">manabiensis</tp:taxon-name-part></tp:taxon-name></italic>, they are broad with acute ends and crowded tubercles. The dominant type of sclerites of <italic><tp:taxon-name><tp:taxon-name-part taxon-name-part-type="genus" reg="Leptogorgia">L.</tp:taxon-name-part> <tp:taxon-name-part taxon-name-part-type="species" reg="enrici">enrici</tp:taxon-name-part></tp:taxon-name></italic> sp. nov. are capstans, the spindles are thin with blunt tips and with sparse tubercles. The anthocodial rods of <italic><tp:taxon-name><tp:taxon-name-part taxon-name-part-type="genus" reg="Leptogorgia">L.</tp:taxon-name-part> <tp:taxon-name-part taxon-name-part-type="species" reg="alba">alba</tp:taxon-name-part></tp:taxon-name></italic> and <italic><tp:taxon-name><tp:taxon-name-part taxon-name-part-type="genus" reg="Leptogorgia">L.</tp:taxon-name-part> <tp:taxon-name-part taxon-name-part-type="species" reg="manabiensis">manabiensis</tp:taxon-name-part></tp:taxon-name></italic> are flat, long and have scalloped margins; while the anthocodial rods of <italic><tp:taxon-name><tp:taxon-name-part taxon-name-part-type="genus" reg="Leptogorgia">L.</tp:taxon-name-part> <tp:taxon-name-part taxon-name-part-type="species" reg="enrici">enrici</tp:taxon-name-part></tp:taxon-name></italic> sp. nov. are mostly short with lobed margins and blunt tips.</p></tp:treatment-sec><tp:treatment-sec sec-type="habitat" id="SECID0E5IAI"><title>Habitat and distribution.</title><p><italic><tp:taxon-name><tp:taxon-name-part taxon-name-part-type="genus" reg="Leptogorgia">Leptogorgia</tp:taxon-name-part> <tp:taxon-name-part taxon-name-part-type="species" reg="enrici">enrici</tp:taxon-name-part></tp:taxon-name></italic> sp. nov. is endemic to the Gulf of California (Cortez Province according to the biogeographic regions of <xref ref-type="bibr" rid="B11">Brusca and Wallerstein 1979</xref> and <xref ref-type="bibr" rid="B15">Hasting 2000</xref>). <italic><tp:taxon-name><tp:taxon-name-part taxon-name-part-type="genus" reg="Leptogorgia">Leptogorgia</tp:taxon-name-part> <tp:taxon-name-part taxon-name-part-type="species" reg="enrici">enrici</tp:taxon-name-part></tp:taxon-name></italic> sp. nov.’s highest densities are concentrated at the northern Gulf of California (northern Cortez sub-province) (Fig. <xref ref-type="fig" rid="F1">1</xref>), associated with the lowest winter sea surface temperature (<abbrev xmlns:xlink="http://www.w3.org/1999/xlink" xlink:title="sea superficial temperature" id="ABBRID0EGKAI" xlink:type="simple">SST</abbrev>, 15 °C), the widest annual range of <abbrev xmlns:xlink="http://www.w3.org/1999/xlink" xlink:title="sea superficial temperature" id="ABBRID0EKKAI" xlink:type="simple">SST</abbrev> (15–30 °C), and high marine productivity (<xref ref-type="bibr" rid="B23">Ulate et al. 2016</xref>). <italic><tp:taxon-name><tp:taxon-name-part taxon-name-part-type="genus" reg="Leptogorgia">Leptogorgia</tp:taxon-name-part> <tp:taxon-name-part taxon-name-part-type="species" reg="enrici">enrici</tp:taxon-name-part></tp:taxon-name></italic> sp. nov. inhabits substrates of rocky reefs, or pebbly and shell seafloor habitats surrounded by sand, in shallow waters (5–40 m depth), but most frequently between 20–40 m. <italic><tp:taxon-name><tp:taxon-name-part taxon-name-part-type="genus" reg="Leptogorgia">Leptogorgia</tp:taxon-name-part> <tp:taxon-name-part taxon-name-part-type="species" reg="enrici">enrici</tp:taxon-name-part></tp:taxon-name></italic> sp. nov. may also be distributed in deeper waters.</p><p><italic><tp:taxon-name><tp:taxon-name-part taxon-name-part-type="genus" reg="Leptogorgia">Leptogorgia</tp:taxon-name-part> <tp:taxon-name-part taxon-name-part-type="species" reg="enrici">enrici</tp:taxon-name-part></tp:taxon-name></italic> sp. nov. occurs in low densities scattered on the reefs (&lt; 1 colony 100 m<sup>2</sup>) and never clustered in several colonies. Marine ecological censuses carried out during 2009, 2010 and 2018 showed <italic><tp:taxon-name><tp:taxon-name-part taxon-name-part-type="genus" reg="Leptogorgia">L.</tp:taxon-name-part> <tp:taxon-name-part taxon-name-part-type="species" reg="enrici">enrici</tp:taxon-name-part></tp:taxon-name></italic> sp. nov. is distributed at the Mid-Rift Archipelago of the Gulf of California (Ángel de la Guarda, Partida, Salsipuedes, Las Ánimas, San Lorenzo, San Esteban, San Pedro Mártir, Tortuga and San Marcos) and at the coast of Baja California peninsula (Los Choros). <italic><tp:taxon-name><tp:taxon-name-part taxon-name-part-type="genus" reg="Leptogorgia">Leptogorgia</tp:taxon-name-part> <tp:taxon-name-part taxon-name-part-type="species" reg="enrici">enrici</tp:taxon-name-part></tp:taxon-name></italic> sp. nov. has been collected with scuba at 40 m in the central and southern Gulf of California (Isla Danzante and Isla Cerralvo). <italic><tp:taxon-name><tp:taxon-name-part taxon-name-part-type="genus" reg="Leptogorgia">Leptogorgia</tp:taxon-name-part> <tp:taxon-name-part taxon-name-part-type="species" reg="enrici">enrici</tp:taxon-name-part></tp:taxon-name></italic> sp. nov. shares its habitat with <italic><tp:taxon-name><tp:taxon-name-part taxon-name-part-type="genus" reg="Muricea">Muricea</tp:taxon-name-part></tp:taxon-name></italic> spp., <italic><tp:taxon-name><tp:taxon-name-part taxon-name-part-type="genus" reg="Muricea">Muricea</tp:taxon-name-part> <tp:taxon-name-part taxon-name-part-type="species" reg="plantaginea">plantaginea</tp:taxon-name-part></tp:taxon-name></italic> (Valenciennes, 1846), <italic><tp:taxon-name><tp:taxon-name-part taxon-name-part-type="genus" reg="Muricea">Muricea</tp:taxon-name-part> <tp:taxon-name-part taxon-name-part-type="species" reg="austera">austera</tp:taxon-name-part></tp:taxon-name></italic> Verrill, 1869, <italic><tp:taxon-name><tp:taxon-name-part taxon-name-part-type="genus" reg="Muricea">Muricea</tp:taxon-name-part> <tp:taxon-name-part taxon-name-part-type="species" reg="fruticosa">fruticosa</tp:taxon-name-part></tp:taxon-name></italic> Verrill, 1869, <italic><tp:taxon-name><tp:taxon-name-part taxon-name-part-type="genus" reg="Eugorgia">Eugorgia</tp:taxon-name-part> <tp:taxon-name-part taxon-name-part-type="species" reg="aurantiaca">aurantiaca</tp:taxon-name-part></tp:taxon-name></italic> (Horn, 1861), <italic><tp:taxon-name><tp:taxon-name-part taxon-name-part-type="genus" reg="Psammogorgia">Psammogorgia</tp:taxon-name-part> <tp:taxon-name-part taxon-name-part-type="species" reg="teres">teres</tp:taxon-name-part></tp:taxon-name></italic> Verrill, 1868, and <italic><tp:taxon-name><tp:taxon-name-part taxon-name-part-type="genus" reg="Heterogorgia">Heterogorgia</tp:taxon-name-part> <tp:taxon-name-part taxon-name-part-type="species" reg="papillosa">papillosa</tp:taxon-name-part></tp:taxon-name></italic> Verrill, 1870.</p></tp:treatment-sec><tp:treatment-sec sec-type="etymology" id="SECID0EBPAI"><title>Etymology.</title><p><italic><tp:taxon-name><tp:taxon-name-part taxon-name-part-type="genus" reg="Leptogorgia">Leptogorgia</tp:taxon-name-part> <tp:taxon-name-part taxon-name-part-type="species" reg="enrici">enrici</tp:taxon-name-part></tp:taxon-name></italic> sp. nov. is named in honor of Dr. Enric Sala, a National Geographic Explorer-in-Residence actively engaged in the exploration, research, and science communication to advance ocean conservation. Enric Sala is a passionate enthusiast of marine life and the conservation of Mexican seas who actively collaborates to generate marine biodiversity knowledge. He founded and leads the National Geographic’s Pristine Seas project that has conducted 30 expeditions in the world, creating 22 no-take large marine reserve (~5 million km<sup>2</sup> of no-fishing zones).</p></tp:treatment-sec><tp:treatment-sec><!--Section generated to contain objects referenced in tp:taxon-treatment.--><fig id="F1" position="float" orientation="portrait"><object-id xmlns:xlink="http://www.w3.org/1999/xlink" content-type="doi" xlink:type="simple">10.3897/zookeys.1017.50619.figurel</object-id><object-id xmlns:xlink="http://www.w3.org/1999/xlink" content-type="arpha" xlink:type="simple">B99B8295-88B0-588C-9726-EF5F2944DF29</object-id><label>Figure l.</label><caption><p>Map of the Gulf of California and Mexican Pacific showing collection localities of the three new species of <italic><tp:taxon-name><tp:taxon-name-part taxon-name-part-type="genus" reg="Leptogorgia">Leptogorgia</tp:taxon-name-part></tp:taxon-name></italic>.</p></caption><graphic xmlns:xlink="http://www.w3.org/1999/xlink" xlink:href="zookeys-1017-001-g001.jpg" position="float" orientation="portrait" xlink:type="simple" id="oo_509105.jpg"><uri content-type="original_file" xlink:type="simple">https://binary.pensoft.net/fig/509105</uri></graphic></fig></tp:treatment-sec><ref-list><ref id="B22"><mixed-citation xmlns:xlink="http://www.w3.org/1999/xlink" xlink:type="simple"><person-group><name name-style="western"><surname>Soler-Hurtado</surname><given-names>MM</given-names></name><name name-style="western"><surname>Megina</surname><given-names>C</given-names></name><name name-style="western"><surname>Machordom</surname><given-names>A</given-names></name><name name-style="western"><surname>López-González</surname><given-names>PJ</given-names></name></person-group> (<year>2017b</year>) <article-title>Foxed intra- and interspecific differentiation in <italic><tp:taxon-name><tp:taxon-name-part taxon-name-part-type="genus">Leptogorgia</tp:taxon-name-part></tp:taxon-name></italic> (<tp:taxon-name><tp:taxon-name-part taxon-name-part-type="subclass">Octocorallia</tp:taxon-name-part></tp:taxon-name>: <tp:taxon-name><tp:taxon-name-part taxon-name-part-type="family">Gorgoniidae</tp:taxon-name-part></tp:taxon-name>). A description of a new species based on multiple sources of evidence.</article-title><source>Scientia Marina</source><volume>81</volume>(<issue>2</issue>): <fpage>147</fpage>–<lpage>157</lpage>. <ext-link xlink:type="simple" ext-link-type="doi" xlink:href="10.3989/scimar.04509.01C">https://doi.org/10.3989/scimar.04509.01C</ext-link></mixed-citation></ref><ref id="B11"><mixed-citation xmlns:xlink="http://www.w3.org/1999/xlink" xlink:type="simple"><person-group><name name-style="western"><surname>Brusca</surname><given-names>RC</given-names></name><name name-style="western"><surname>Wallerstein</surname><given-names>BR</given-names></name></person-group> (<year>1979</year>) <article-title>Zoogeographic pattern of idoteid isopods in the northeast Pacific, with a review of shallow water zoogeography of the area.</article-title><source>Bulletin of the Biological Society of Washington</source><volume>3</volume>: <fpage>67</fpage>–<lpage>105</lpage>.</mixed-citation></ref><ref id="B15"><mixed-citation xmlns:xlink="http://www.w3.org/1999/xlink" xlink:type="simple"><person-group><name name-style="western"><surname>Hasting</surname><given-names>PA</given-names></name></person-group> (<year>2000</year>) <article-title>Biogeography of the Tropical Eastern Pacific: distribution and phylogeny of chaenopsid fishes.</article-title><source>Zoological Journal of the Linnean Society</source><volume>128</volume>(<issue>3</issue>): <fpage>319</fpage>–<lpage>335</lpage>. <ext-link xlink:type="simple" ext-link-type="doi" xlink:href="10.1111/j.1096-3642.2000.tb00166.x">https://doi.org/10.1111/j.1096-3642.2000.tb00166.x</ext-link></mixed-citation></ref><ref id="B23"><mixed-citation xmlns:xlink="http://www.w3.org/1999/xlink" xlink:type="simple"><person-group><name name-style="western"><surname>Ulate</surname><given-names>K</given-names></name><name name-style="western"><surname>Sánchez</surname><given-names>C</given-names></name><name name-style="western"><surname>Sánchez-Rodríguez</surname><given-names>A</given-names></name><name name-style="western"><surname>Alonso</surname><given-names>D</given-names></name><name name-style="western"><surname>Aburto-Oropeza</surname><given-names>O</given-names></name><name name-style="western"><surname>Huato-Soberanis</surname><given-names>L</given-names></name></person-group> (<year>2016</year>) <article-title>Latitudinal regionalization of epibenthic macroinvertebrate communities on rocky reefs in the Gulf of California.</article-title><source>Marine Biology Research</source><volume>12</volume>(<issue>4</issue>): <fpage>389</fpage>–<lpage>401</lpage>. <ext-link xlink:type="simple" ext-link-type="doi" xlink:href="10.1080/17451000.2016.1143105">https://doi.org/10.1080/17451000.2016.1143105</ext-link></mixed-citation></ref></ref-list></tp:taxon-treatment>
